# Supplementary material for: AURKB as a target in non-small cell lung cancer with acquired resistance to anti-EGFR therapy
Source: Nat Commun. 2019 Apr 18;10:1812. doi: 10.1038/s41467-019-09734-5 (PMC6472415; doi:10.1038/s41467-019-09734-5)
Supplement: Supplementary file 4 — Source Data [file 41467_2019_9734_MOESM4_ESM.xlsx]

## Sheet: Figure 1b
	AXL
	MET
	FGFR1
	Tubulin
		Figure 1b

## Sheet: Figure 1e
[Barasertib]	PC9			PC9-ER			PC9-GR1*			PC9-GR2			PC9-GR3			PC9-GR4*			PC9-GR5			H1975
0	1	1	1	1	1	1	1	1	1	1	1	1	1	1	1	1	1	1	1	1	1	1	1
0.001	0.996722	0.965874	0.98893	0.971904	0.973458	0.990782	1	1.07065	1.00451	0.976598	0.989658	0.954867	0.943465	0.96808	1.01738	1.04859	0.988009	0.988009	0.982539	0.971809	0.943847
0.01	0.983977	0.956288	1	0.965596	0.957676	0.994196	0.918648	1.06872	1.07527	0.978098	0.96398	0.950932	0.944595	0.944842	0.957962	1.08149	0.994647	0.994647	0.975627	0.926095	0.945234	1.10949	0.974242
0.05	0.546977	0.544095	0.609594	0.458429	0.595768	0.597474	0.664852	0.561336	0.599662	0.735974	0.751783	0.841511	0.57915	0.544944	0.476045	0.93222	0.868308	0.868308	0.377228	0.385905	0.39688	0.972738	0.890722
0.1	0.520757	0.435583	0.533579	0.309633	0.303802	0.312735	0.48267	0.45729	0.537074	0.694269	0.707204	0.680399	0.197422	0.189479	0.172851	0.781959	0.717131	0.717131	0.368861	0.377524	0.372617	0.892771	0.839525
0.5	0.536053	0.450153	0.539483	0.221617	0.201219	0.201434	0.453738	0.438664	0.521286	0.668167	0.694009	0.602991	0.0918137	0.0988253	0.0887741	0.733865	0.671092	0.671092	0.357948	0.381333	0.377123	0.876979	0.880788
1	0.565186	0.467408	0.524723	0.209862	0.194405	0.197678	0.475222	0.423571	0.507189	0.643864	0.693652	0.593283	0.084351	0.102145	0.0932363	0.738101	0.681799	0.681799	0.363769	0.377524	0.374697	0.884208	0.798155
5	0.554261	0.485046	0.537638	0.172878	0.207317	0.189485	0.478087	0.438022	0.48689	0.651065	0.670827	0.557596	0.0983718	0.09857	0.0955848	0.768253	0.704068	0.704068	0.355766	0.378286	0.362218	0.879604	0.810999
10	0.570648	0.523773	0.529151	0.127007	0.220588	0.17139	0.525065	0.486513	0.507189	0.645965	0.663338	0.537654	0.0888738	0.11236	0.105683	0.813606	0.740043	0.740043	0.303383	0.300191	0.30364	0.871163	0.80188
50	0.278587	0.300613	0.260886	0.123853	0.240316	0.165244	0.464623	0.453436	0.485199	0.334834	0.365193	0.355812	0.033469	0.0360061	0.0420385	0.571144	0.49636	0.49636	0.073845	0.0765714	0.0783362	0.900162	0.816605
[Barasertib]	PC9-GR1-AZD1			PC9-GR1-AZD2			PC9-GR1-AZD3			PC9-GR1-AZD4			PC9-GR4-AZD1**		PC9-GR4-AZD2**
0	1	1	1	1	1	1	1	1	1	1	1	1	1	1	1	1
0.001	0.957986	0.956606	0.970336	0.989108	1.00854	1.05029	1.06591	1.01348	1.02133	1	1	0.963201	0.97694	0.990846	0.948705	0.992502
0.01	0.894676	0.910318	0.944961	0.91661	0.887771	0.929762	0.961946	0.909819	0.872	0.952833	0.945219	0.906752	0.980368	0.956439	0.898446	0.989725
0.05	0.395683	0.366763	0.378842	0.177332	0.185422	0.233397	0.229502	0.190898	0.187429	0.136924	0.133379	0.139336	0.780617	0.768624	0.631865	0.679534
0.1	0.333525	0.298618	0.337384	0.12049	0.133577	0.176551	0.170655	0.144964	0.140952	0.109821	0.128615	0.114684	0.558118	0.562184	0.589119	0.552902
0.5	0.300432	0.303761	0.341315	0.101089	0.119549	0.166986	0.164378	0.142014	0.134095	0.101373	0.117727	0.111111	0.498598	0.510417	0.580052	0.540128
1	0.331799	0.291225	0.335954	0.0970048	0.116194	0.154414	0.16124	0.142014	0.133333	0.095389	0.112623	0.105038	0.529137	0.51452	0.58886	0.537628
5	0.310791	0.287046	0.368478	0.0959837	0.109485	0.144302	0.150255	0.131901	0.122286	0.095037	0.1082	0.103251	0.560922	0.551452	0.600518	0.578173
10	0.315396	0.263581	0.320586	0.0864534	0.094846	0.13173	0.133386	0.117573	0.115429	0.0848293	0.0966315	0.0907467	0.596759	0.588068	0.609067	0.58095
50	0.21036	0.181292	0.207291	0.0595643	0.0710583	0.111506	0.0804237	0.0573114	0.0685714	0.063006	0.0666893	0.066095	0.399813	0.392992	0.23886	0.303249

## Sheet: Figure 2a
		Mean	SD	N
	PC9	1	0.13	4
	PC9-GR1	0.930657	0.14	4
	PC9-GR2	1.0292	0.05	4
	PC9-GR3	0.981752	0.17	4
	PC9-GR4	1.0073	0.08	4
	PC9-GR5	1.16423	0.23	4
	PC9-ER	0.930657	0.14	4
	PC9-GR1-AZD1	1.10219	0.13	2
	PC9-GR1-AZD2	0.635037	0.23	2
	PC9-GR1-AZD3	1.26277	0.33	2
	PC9-GR1-AZD4	1.17518	0.08	2
	PC9-GR4-AZD1	0.810219	0.06	2
	PC9-GR4-AZD2	1.10949	0.01	2

## Sheet: Figure 2c
		AURKB
		Tubulin
			Figure 2c

## Sheet: Figure 2d
		pH3
		H3
		Tubulin
			Fig 2d

## Sheet: Figure 2g
		Ki67	pH3 non-mitotic	pH3 mitotic
	PC9	1	1	1
	PC9 GR1	0.736842	5	0.5
	PC9 GR2	0.842105	4	1
	PC9 GR3	1	2	1
	PC9 GR4	0.631579	2	1
	PC9 GR5	1.04211	4.5	1
	PC9 ER	0.947368	4	1
	PC9 GR1 AZD1	0.631579	2	0.5
	PC9GR1 AZD2	0.31579	0.5	0.5
	PC9GR1 AZD3	0.842105	3	1
	PC9GR1 AZD4	0.631579	1	1
	PC9 GR4 AZD1	0.421053	0.5	0.5
	PC9 GR4 AZD2	0.736842	0.5	0.5

## Sheet: Figure 3a
		pH3
		H3
		Tubulin
			Fig 3a

## Sheet: Figure 3c
	PC9-ER	PC9-ER siControl	PC9-ER siAURKB1	PC9-ER siAURKB2	PC9-ER siAURKB3
	1.18099	0.707107	0.683	0.376312	0.45376
	0.846745	1.0718	0.524858	0.257028	0.267943
		0.864537	0.574349	0.50698	0.316439

## Sheet: Figure 3e
[Barasertib]	PC9-ER			PC9-ER siControl		PC9-ER siAURKB1			PC9-ER siAURKB2			PC9-ER siAURKB3
0	1	1	1	1	1	1	1	1	1	1	1	1	1
0.01	0.971904	0.973458	0.990782	0.965917	1.02555	1.00928	0.895979	1.031	1.00666	0.994026	1.02	1.03279	1.02241
0.05	0.965596	0.957676	0.994196	0.936051	0.998175	1.00464	1	1.13057	1.01333	1.00735	1.05517	1.03279	1.04429
0.1	0.458429	0.595768	0.597474	0.190091	0.452373	0.771404	0.785839	0.939301	0.81899	0.857077	0.895862	0.779551	0.868161
0.25	0.309633	0.303802	0.312735	0.0765987	0.227273	0.513285	0.560752	0.662882	0.679067	0.651654	0.676552	0.58283	0.690464
0.5	0.221617	0.201219	0.201434	0.0653549	0.16122	0.518347	0.548951	0.658952	0.727374	0.664522	0.627586	0.598792	0.634706
1	0.209862	0.194405	0.197678	0.0632467	0.149053	0.511177	0.532343	0.663756	0.772349	0.669577	0.64	0.606989	0.685774
5	0.172878	0.207317	0.189485	0.0685172	0.158613	0.478279	0.542395	0.682096	0.743476	0.671875	0.603448	0.585418	0.665451
10	0.127007	0.220588	0.17139	0.0818693	0.147314	0.479966	0.515734	0.616594	0.694614	0.642463	0.626207	0.556514	0.628973
50	0.123853	0.240316	0.165244	0.085383	0.109508	0.239983	0.256556	0.332751	0.368684	0.356158	0.31931	0.310613	0.333507
[S49076]	PC9-ER			PC9-ER siControl			PC9-ER siAURKB1			PC9-ER siAURKB2			PC9-ER siAURKB3
0	1	1	1	1	1	1	1	1	1	1	1	1	1	1	1
0.01	1.02044	0.947489	0.993129	1.04356	0.971695	0.978139	1.04154	0.976	0.964978	1.0574	0.993844	0.994624	1.06471	0.970864	1.00712
0.05	0.989429	0.840563	0.925476	1.07431	0.995158	0.945034	1.07632	0.977524	0.974665	1.00069	1.00577	1.00346	0.954271	0.982585	1.04726
0.1	0.919427	0.754186	0.825581	1.09417	0.99702	0.942224	1.08411	0.991238	0.97392	1.04772	0.986533	1.00538	0.939315	0.985265	1.03043
0.25	0.360818	0.403348	0.428118	0.963805	0.889013	0.818863	1.06542	0.975619	0.965723	1.08921	0.992305	0.99232	0.908829	0.996986	0.962447
0.5	0.231853	0.0650685	0.0634249	0.373158	0.550093	0.450656	0.998962	0.937143	0.932563	0.953665	0.949981	0.945469	0.819672	0.907234	0.947232
1	0.0765798	0.0315829	0.0385835	0.0554132	0.151955	0.133666	0.924195	0.829333	0.821535	0.908022	0.893036	0.870968	0.80069	0.8071	0.847847
5	0.0537938	0.0281583	0.0338266	0.0461243	0.0476722	0.0924422	0.397196	0.616381	0.60842	0.688105	0.61716	0.609063	0.445211	0.61353	0.685335
10	0.0512098	0.0262557	0.0327696	0.0480461	0.0554935	0.0899438	0.4081	0.652191	0.595008	0.538728	0.62524	0.607527	0.478573	0.58004	0.681127
50	0.0563777	0.0403349	0.0438689	0.045804	0.0484171	0.0893192	0.328141	0.557714	0.502981	0.414246	0.556368	0.535714	0.39977	0.540523	0.603755

## Sheet: Figure 3f
	Control (Vehicle)	S49076 6.25 mg/kg	S49076 12.5 mg/kg	S49076 25 mg/kg	S49076 37.5 mg/kg
	2.35	8.89	2.38	1.56	0.89
	2.88	5.06	Outlier	2.83	2.55
	1.47	2.94	1.61	1.62	2.85
	3.71	2.93	2.71	2.81	1.61
	3.8	1.73	1.81	1.47	1.67
	6.28	1.68	2.46	1.91	1.23
	Control (Vehicle)	S49076 37.5 mg/kg
	8.24332	6.39056
	6.43443	6.55836
	5.89006	4.80446
	7.53233	Outlier
	7.77583	4.94094
	6.15648	4.93542

[truncated: 29 more sheets: Figure 3g, Figure 4a, Figure 4b, Figure 4e, Figure 4f, Figure 4h, Figure 5c, Figure 5d, Figure 5e, Figure 6a, Figure 6c, Supplementary Fig 1b, Supplementary Fig 2, Supplementary Fig 3c, Supplementary Fig 3d, Supplementary Fig 4a, Supplementary Fig 4b, Supplementary Fig 5b, Supplementary Fig 5c, Supplementary Fig 6a …]
